# Supplementary material for: The Analysis of Embryoid Body Formation and Its Role in Retinal Organoid Development
Source: Int J Mol Sci. 2024 Jan 24;25(3):1444. doi: 10.3390/ijms25031444 (PMC10855324; doi:10.3390/ijms25031444)
Supplement: Supplementary file 1 [file ijms-25-01444-s001.zip]

Archive with 1 entries (1 files):
- ijms-2801365-supplementary.pdf
